# Supplementary material for: Integrated PTR-ToF-MS, GWAS and biological pathway analyses reveal the contribution of cow’s genome to cheese volatilome
Source: Sci Rep. 2018 Nov 19;8:17002. doi: 10.1038/s41598-018-35323-5 (PMC6242841; doi:10.1038/s41598-018-35323-5)
Supplement: Supplementary file 1 — Supplementary Dataset 1 [file 41598_2018_35323_MOESM1_ESM.xlsx]

## Sheet: supplementary
Supplementary Table S1. Complete list of the significant SNP obtained after GWAS analysis.
SNP	CHR	BP	P	LOG	effB	maf	haf	Trait	h2	Vsnp
no_rs	0	0	1.04e-05	4.98417	-0.164552	0.273857	0.726143	131.107	<0.0001	0.0108
rs110470451	1	6846585	2.43e-05	4.61516	-0.172409	0.420817	0.579183	61.062	0.0143519	0.0145
rs109360740	1	9601018	1.23e-05	4.91127	0.186701	0.36332	0.63668	84.075	0.0923213	0.0161
rs109360740	1	9601018	2.5e-05	4.60192	0.167897	0.36332	0.63668	75.08	0.135795	0.013
rs109360740	1	9601018	2.8e-05	4.55358	0.164572	0.36332	0.63668	48.053	0.174282	0.0125
rs109360740	1	9601018	3.49e-05	4.45773	0.167088	0.36332	0.63668	95.096	0.141585	0.0129
rs109360740	1	9601018	4.96e-05	4.30473	0.163392	0.36332	0.63668	66.063	0.17924	0.0124
rs110588394	1	44569518	4.87e-05	4.31243	-0.607077	0.0242334	0.975767	113.029	0.0565188	0.0174
rs43744169	1	98343497	1.47e-05	4.83363	-0.439325	0.0594059	0.940594	91.059	0.151102	0.0216
rs41585810	1	100382840	8.97e-06	5.04739	0.360058	0.074184	0.925816	123.047	0.0534014	0.0178
rs41585810	1	100382840	2.39e-05	4.62089	0.348497	0.074184	0.925816	139.076	0.0640607	0.0167
rs41585810	1	100382840	4.02e-05	4.39556	0.334143	0.074184	0.925816	137.101	0.116353	0.0153
rs110086518	1	119931878	3.58e-05	4.44646	0.300415	0.120178	0.879822	55.055	<0.0001	0.0191
rs110442512	1	131684053	3.07e-05	4.51291	-0.211307	0.251241	0.748759	115.077	0.0494955	0.0168
rs110224946	1	136127682	3.59e-05	4.44436	-0.107892	0.473788	0.526212	51.044	0.0223525	0.0058
rs43283349	1	146587678	3.65e-05	4.43784	-0.307627	0.0727003	0.9273	159.138	0.0240225	0.0128
rs109454192	1	147582980	3.79e-06	5.42128	0.442595	0.0404192	0.959581	83.052	0.023865	0.0152
rs110662635	2	24734064	4.2e-05	4.37672	-0.171417	0.339109	0.660891	43.054	<0.0001	0.0132
rs43304641	2	32154806	4.95e-05	4.30568	-0.61992	0.021608	0.978392	103.075	<0.0001	0.0162
rs41573759	2	52612052	2.68e-05	4.57123	0.401077	0.0406343	0.959366	93.432	0.067666	0.0125
rs41643281	2	135167307	4.93e-05	4.30703	0.164973	0.425521	0.574479	43.054	<0.0001	0.0133
rs109805934	3	26438136	1.95e-05	4.71016	-0.162154	0.450495	0.549505	105.071	<0.0001	0.013
rs110682053	3	29461800	2.83e-05	4.54844	0.198055	0.219585	0.780415	105.091	0.0460546	0.0134
rs42824274	3	47337477	4.31e-05	4.36538	-0.240739	0.146022	0.853978	63.044	0.0849021	0.0145
rs42318770	3	79726444	3.99e-05	4.39858	0.353242	0.0257681	0.974232	51.044	0.0223525	0.0063
rs42318770	3	79726444	4.13e-05	4.38432	0.261583	0.0257681	0.974232	33.034	0.025384	0.0034
rs43349836	3	81774972	2.87e-05	4.5423	-0.907458	0.0103858	0.989614	93.037	<0.0001	0.0169
rs29011217	3	95279013	3.87e-05	4.4124	-0.253892	0.22016	0.77984	169.044	0.145906	0.0221
rs29011217	3	95279013	4.29e-05	4.36793	-0.238609	0.22016	0.77984	109.07	0.0626701	0.0196
rs29011217	3	95279013	4.94e-05	4.30587	-0.241124	0.22016	0.77984	95.034	0.104049	0.02
rs43712201	3	98450919	4.87e-05	4.31244	-0.135436	0.299901	0.700099	95.004	0.0515383	0.0077
rs29012205	3	105613230	1.38e-05	4.85904	0.21743	0.362376	0.637624	95.034	0.104049	0.0218
rs42791325	3	106611961	1.35e-05	4.87097	-0.197524	0.458952	0.541048	91.051	0.0370523	0.0194
rs109453109	3	108916295	4.5e-05	4.34664	0.199975	0.296535	0.703465	91.051	0.0370523	0.0167
rs110991247	4	13148484	6.18e-06	5.20918	0.202907	0.485658	0.514342	155.144	<0.0001	0.0206
rs110991247	4	13148484	6.61e-06	5.1797	0.184371	0.485658	0.514342	173.153	0.0934965	0.017
rs110991247	4	13148484	3.23e-05	4.49014	0.190586	0.485658	0.514342	201.184	0.07371	0.0181
rs110991247	4	13148484	4.66e-05	4.3319	0.150544	0.485658	0.514342	129.091	<0.0001	0.0113
rs43377222	4	20788689	1.99e-05	4.70208	0.231374	0.212661	0.787339	113.098	<0.0001	0.0179
rs41670131	4	20811685	1.23e-05	4.9096	0.232156	0.219524	0.780476	113.098	<0.0001	0.0185
rs109900996	4	22618815	7.78e-06	5.10885	0.552003	0.0163205	0.98368	FatMILK	0.0831179	0.0098
rs42358265	4	35447660	1.18e-05	4.92957	0.255448	0.165842	0.834158	131.084	<0.0001	0.0181
rs42358265	4	35447660	3.52e-05	4.45387	-0.248071	0.165842	0.834158	49.028	0.100375	0.017
rs42435059	4	39244447	4.43e-06	5.35403	0.684143	0.0148368	0.985163	FatMILK	0.0831179	0.0137
rs110731593	4	70419951	3.13e-05	4.50483	0.308249	0.0187933	0.981207	95.081	<0.0001	0.0035
rs41572868	4	70452369	4.61e-05	4.33614	0.28403	0.0207715	0.979228	95.081	<0.0001	0.0033
rs110600059	4	93709495	3e-05	4.52338	0.219465	0.273492	0.726508	106.077	<0.0001	0.0191
rs41599815	4	93739544	3e-05	4.52338	0.219465	0.273492	0.726508	106.077	<0.0001	0.0191
rs43373704	4	119552457	1.84e-05	4.73611	0.416802	0.0519288	0.948071	113.098	<0.0001	0.0171
rs109438971	5	27130695	5.76e-06	5.23972	0.264634	0.047619	0.952381	92.061	0.0518894	0.0064
rs43439308	5	88311948	4.73e-05	4.32541	-0.197489	0.383582	0.616418	105.039	0.0688198	0.0184
rs109173922	5	110982640	1.3e-05	4.88665	-0.180052	0.328048	0.671952	105.091	0.0460546	0.0143
rs110758831	5	115561004	4.06e-05	4.39134	-0.165187	0.487437	0.512563	105.091	0.0460546	0.0136
rs110587419	6	37019972	1.64e-05	4.78417	-2.11846	0.0470297	0.95297	MY	0.0939568	0.4023
rs42005069	6	55147990	4.83e-05	4.31594	-0.205423	0.213155	0.786845	63.044	0.0849021	0.0142
rs41653762	6	73254801	4.5e-05	4.34648	0.293574	0.156596	0.843404	149.045	0.160875	0.0228
rs43468476	6	73819092	4.57e-05	4.33971	0.197509	0.302176	0.697824	123.076	0.0895783	0.0165
rs41613836	6	81652194	4.8e-05	4.3184	-1.07907	0.203759	0.796241	MY	0.0939568	0.3778
rs109881581	6	82409949	1.87e-05	4.72786	0.0976305	0.112871	0.887129	ProtMILK	0.397367	0.0019
rs109881581	6	82409949	1.88e-05	4.72583	0.348514	0.112871	0.887129	149.045	0.160875	0.0243
rs109881581	6	82409949	2.43e-05	4.61476	0.298281	0.112871	0.887129	137.101	0.116353	0.0178
rs109881581	6	82409949	2.95e-05	4.52948	0.294066	0.112871	0.887129	123.047	0.0534014	0.0173
rs109881581	6	82409949	2.99e-05	4.52421	0.33084	0.112871	0.887129	75.027	0.0836696	0.0219
rs109881581	6	82409949	4.83e-05	4.31569	0.319125	0.112871	0.887129	91.059	0.151102	0.0204
rs109140195	6	82581449	2.08e-05	4.68152	0.351924	0.098912	0.901088	75.027	0.0836696	0.0221
rs109140195	6	82581449	2.97e-05	4.52723	0.354803	0.098912	0.901088	149.045	0.160875	0.0224
rs41654429	6	83229855	1.66e-05	4.77967	0.273016	0.16271	0.83729	93.037	<0.0001	0.0203
rs41654429	6	83229855	4.21e-05	4.37605	0.268224	0.16271	0.83729	109.07	0.0626701	0.0196
rs109853894	6	83681344	3.96e-05	4.40271	0.304485	0.107426	0.892574	85.029	0.204201	0.0178
rs110239739	6	84689991	1.32e-07	6.87784	0.105817	0.156931	0.843069	ProtMILK	0.397367	0.003
rs110239739	6	84689991	3.12e-05	4.50604	0.258426	0.156931	0.843069	137.101	0.116353	0.0177
rs29001782	6	85178107	2.58e-05	4.58903	0.300518	0.162675	0.837325	169.044	0.145906	0.0246
rs41655005	6	85494324	1.24e-05	4.90639	0.325652	0.138477	0.861523	149.045	0.160875	0.0253
rs41655005	6	85494324	2.12e-05	4.67394	0.317448	0.138477	0.861523	169.044	0.145906	0.024
rs41567942	6	87715723	2.18e-06	5.6624	0.293526	0.212661	0.787339	163.096	0.0951102	0.0289
rs41567942	6	87715723	8.89e-06	5.05119	0.258019	0.212661	0.787339	85.029	0.204201	0.0223
rs41567942	6	87715723	1.85e-05	4.73343	0.269696	0.212661	0.787339	169.044	0.145906	0.0244
rs41567942	6	87715723	2.99e-05	4.52446	0.262368	0.212661	0.787339	149.045	0.160875	0.0231
rs110707460	6	88069548	2.62e-05	4.58108	0.28258	0.144554	0.855446	85.029	0.204201	0.0197
rs41591081	6	91840239	3.41e-05	4.46703	0.205329	0.212871	0.787129	89.06	<0.0001	0.0141
rs110986676	6	99341521	3.57e-05	4.44717	0.239837	0.143422	0.856578	116.078	<0.0001	0.0141
rs43506578	7	24599167	4.65e-05	4.33216	0.238023	0.194334	0.805666	115.112	<0.0001	0.0177
rs42375843	7	65470615	2.03e-05	4.69351	0.18426	0.132937	0.867063	119.107	<0.0001	0.0078
rs110580802	7	67202130	1.37e-05	4.86419	-0.224889	0.0932203	0.90678	111.119	<0.0001	0.0086
rs42383787	7	76668676	2.74e-05	4.56232	0.197268	0.211386	0.788614	61.062	0.0143519	0.013
rs42383787	7	76668676	3.2e-05	4.49541	0.191537	0.211386	0.788614	44.058	<0.0001	0.0122
rs41651340	7	105537981	4.76e-05	4.32255	0.160894	0.275025	0.724975	57.07	<0.0001	0.0103
rs41574792	7	107304729	3.42e-05	4.4666	-0.0512124	0.312067	0.687933	82.945	0.132937	0.0011
rs43097793	8	4503268	3.75e-05	4.42632	-0.399933	0.0633037	0.936696	105.039	0.0688198	0.019
rs41654691	8	49723924	2.74e-05	4.56166	-0.242534	0.110287	0.889713	137.132	0.157992	0.0115
rs110038389	8	68442169	7.86e-06	5.10476	-0.255637	0.156814	0.843186	135.134	0.183906	0.0173
rs110038389	8	68442169	4.06e-05	4.39103	-0.225985	0.156814	0.843186	48.053	0.174282	0.0135
rs41589887	8	69525276	3.13e-05	4.50463	-0.337663	0.0860534	0.913947	99.039	0.0476579	0.0179
rs110002748	8	74997682	1.94e-05	4.71265	0.21962	0.277998	0.722002	117.047	0.0434143	0.0194
rs109263494	8	98881581	2.38e-05	4.62412	1.07793	0.00840752	0.991592	75.08	0.135795	0.0194
rs109263494	8	98881581	2.39e-05	4.6214	1.09616	0.00840752	0.991592	93.09	0.134372	0.02
rs109263494	8	98881581	2.92e-05	4.53447	1.1662	0.00840752	0.991592	119.089	0.133945	0.0227
rs109263494	8	98881581	3.67e-05	4.43482	1.03746	0.00840752	0.991592	48.053	0.174282	0.0179
rs109263494	8	98881581	3.7e-05	4.43125	1.06315	0.00840752	0.991592	66.063	0.17924	0.0188
rs109263494	8	98881581	4.65e-05	4.33269	1.05712	0.00840752	0.991592	111.104	0.11671	0.0186
rs41625264	8	99051520	3.92e-05	4.40711	0.258439	0.0990099	0.90099	46.031	0.0345125	0.0119
rs43584258	9	16023448	2.44e-05	4.61184	-0.159694	0.363007	0.636993	81.07	0.151231	0.0118
rs43602597	9	59571491	3.05e-05	4.51638	-0.350091	0.069	0.931	119.072	0.111428	0.0157
rs43603583	9	59595970	4.24e-05	4.37312	-0.331951	0.0727003	0.9273	119.072	0.111428	0.0149
rs41631588	9	66997852	2.14e-05	4.66983	0.470739	0.0489614	0.951039	171.173	0.114696	0.0206
rs41631588	9	66997852	2.25e-05	4.64742	0.433763	0.0489614	0.951039	125.132	0.0197083	0.0175
rs41631588	9	66997852	4.74e-05	4.32461	0.432136	0.0489614	0.951039	157.159	0.0760123	0.0174
rs41594175	9	75484456	2.39e-05	4.62161	0.261402	0.181009	0.818991	171.173	0.114696	0.0203
rs43606008	9	86919266	1.87e-05	4.72836	0.230939	0.379822	0.620178	94.039	0.128367	0.0251
rs110950497	9	90690991	2.29e-05	4.641	0.17896	0.423267	0.576733	125.095	0.00614497	0.0156
rs110950497	9	90690991	4.66e-05	4.33156	0.177723	0.423267	0.576733	109.099	0.00836363	0.0154
rs109782584	10	11419926	1.08e-05	4.96533	0.244244	0.2265	0.7735	73.027	<0.0001	0.0209
rs42889844	10	11707725	3.35e-06	5.4753	-0.141519	0.169207	0.830793	75.044	0.00679637	0.0056
rs109423971	10	16460889	3.66e-05	4.43699	0.199944	0.35905	0.64095	73.027	<0.0001	0.0184
rs109393781	10	30265387	7e-06	5.1552	-0.476028	0.0446429	0.955357	83.086	0.0959513	0.0193
rs43626086	10	46923030	2.89e-05	4.53849	0.743161	0.0197824	0.980218	95.017	0.221587	0.0214
rs110842319	10	86155673	4.13e-05	4.38376	-0.178144	0.269535	0.730465	45.033	0.0472256	0.0125
rs41569328	11	49824565	2.75e-05	4.56012	0.230093	0.206726	0.793274	83.086	0.0959513	0.0174
rs41671173	11	60150644	5.3e-07	6.27577	1.18045	0.00890208	0.991098	78.001	0.0506499	0.0246
rs109825961	11	78755260	3.67e-05	4.43542	0.334463	0.020297	0.979703	94.074	<0.0001	0.0044
rs110622288	11	93635833	3.05e-05	4.51633	-0.209543	0.459406	0.540594	94.039	0.128367	0.0218
rs41630772	12	15441597	4.32e-05	4.36465	0.712257	0.41	0.590684	ProtCHEESE	0.00653813	0.2457
rs29015221	12	15462779	3.23e-05	4.49133	0.72508	0.41	0.592079	ProtCHEESE	0.00653813	0.2552
rs43701183	12	56586007	4e-05	4.39766	0.412455	0.0682493	0.931751	44.98	0.147184	0.0216
rs41582811	12	57020102	2.63e-05	4.58016	0.203594	0.492079	0.507921	141.129	0.0313292	0.0207
rs41582811	12	57020102	3.47e-05	4.45975	0.202643	0.492079	0.507921	123.117	0.0628885	0.0205
rs41579602	12	57900635	4.99e-05	4.30216	-0.53742	0.0133531	0.986647	60.045	<0.0001	0.0076
rs41620203	12	60134810	2.04e-05	4.68992	-0.239875	0.219802	0.780198	105.039	0.0688198	0.0197
rs41628761	12	64866107	4.38e-05	4.35893	0.223525	0.216617	0.783383	74.051	0.0179038	0.017
rs110564951	12	65092442	1.31e-05	4.88163	0.210468	0.338839	0.661161	74.051	0.0179038	0.0198
rs110564951	12	65092442	2.5e-05	4.60255	0.213023	0.338839	0.661161	75.027	0.0836696	0.0203
rs42283006	13	6600008	4.78e-05	4.32044	0.20729	0.257171	0.742829	49.028	0.100375	0.3619
rs41693645	13	45112117	4.7e-05	4.32767	0.222339	0.148863	0.851137	121.122	0.129658	0.519
rs110624805	13	72927026	3.52e-05	4.45386	0.168675	0.298515	0.701485	81.07	0.151231	0.4619
rs41712280	13	74054238	3.32e-05	4.47855	0.170374	0.250743	0.749257	81.07	0.151231	0.2685
rs110323135	14	19316702	2.88e-05	4.54089	0.178431	0.375371	0.624629	133.123	0.0697207	0.0149
rs110323135	14	19316702	4.92e-05	4.30844	0.192848	0.375371	0.624629	201.184	0.07371	0.0174
rs110267284	14	26003598	3.74e-05	4.42662	0.132007	0.457962	0.542038	FatCHEESE	0.0831179	0.2685
rs42304786	14	26168147	7.12e-06	5.14772	-2.17085	0.04	0.959941	FatCHEESE	0.00586974	0.3619
rs42404949	14	26949215	3.45e-05	4.46253	0.192408	0.304455	0.695545	67.058	<0.0001	0.3458
rs109230206	14	44029634	3.33e-06	5.47749	0.198127	0.264207	0.735793	121.122	0.129658	0.0153
rs109230206	14	44029634	1.07e-05	4.96955	0.201403	0.264207	0.735793	147.134	0.0435708	0.0158
rs29024078	14	47996787	9.75e-06	5.01116	-0.328075	0.103858	0.896142	83.086	0.0959513	0.02
rs109731285	14	81197368	4.76e-05	4.32255	0.168555	0.349901	0.650099	96.961	0.000772689	0.0129
rs41611774	14	81309300	4.96e-05	4.30431	0.185504	0.241089	0.758911	96.961	0.000772689	0.0126
rs110215534	15	23426546	2.61e-05	4.584	-0.111566	0.176733	0.823267	33.034	0.025384	0.519
rs43716972	15	31193819	4.71e-05	4.32671	-0.228624	0.236894	0.763106	95.017	0.221587	0.3458
rs109429918	15	55488319	3.69e-05	4.43308	0.298375	0.00544016	0.99456	Fat to protMILK	<0.0001	0.001
rs42530896	15	62849070	3.4e-05	4.46835	0.236425	0.179703	0.820297	113.098	<0.0001	0.0165
rs41568418	15	82388156	3.09e-05	4.50966	0.279889	0.0208748	0.979125	33.034	0.025384	0.4619
rs109818696	16	12963666	2.85e-05	4.54481	-0.0713421	0.0593472	0.940653	Lactose	0.216218	0.0006
rs41798196	16	21772991	9.62e-08	7.01701	2.2016	0.05	0.95297	ProtCHEESE	0.00653813	0.4619
rs41640566	16	57239720	3.57e-06	5.44688	0.411288	0.0435644	0.956436	81.07	0.151231	0.0141
rs41640566	16	57239720	2.63e-05	4.58034	0.375277	0.0435644	0.956436	137.132	0.157992	0.0117
rs109033026	16	60615012	1.44e-05	4.84089	0.595565	0.0272277	0.972772	78.001	0.0506499	0.0188
rs110311677	16	68889225	4.51e-05	4.34575	1.08653	0.13	0.874876	ProtCHEESE	0.00653813	0.2685
rs109659498	16	71431541	1.14e-05	4.9426	0.223563	0.251769	0.748231	84.075	0.0923213	0.0188
rs109659498	16	71431541	3.55e-05	4.44961	0.201377	0.251769	0.748231	119.072	0.111428	0.0153
rs41634224	16	75232924	2.54e-05	4.59436	0.192284	0.189416	0.810584	46.031	0.0345125	0.0114
rs41634224	16	75232924	4.45e-05	4.35149	0.190485	0.189416	0.810584	44.058	<0.0001	0.0111
rs110300263	16	77286529	1.72e-05	4.76521	0.306243	0.0845697	0.91543	93.09	0.134372	0.0145
rs110300263	16	77286529	2.63e-05	4.58019	0.2935	0.0845697	0.91543	94.095	0.110324	0.0133
rs110300263	16	77286529	3.08e-05	4.51185	0.294919	0.0845697	0.91543	66.063	0.17924	0.0135
rs110300263	16	77286529	3.4e-05	4.46915	0.293321	0.0845697	0.91543	93.432	0.067666	0.0133
rs110300263	16	77286529	3.43e-05	4.46415	0.296007	0.0845697	0.91543	119.072	0.111428	0.0136
rs110300263	16	77286529	3.52e-05	4.45309	0.285523	0.0845697	0.91543	48.053	0.174282	0.0126
rs110300263	16	77286529	4.14e-05	4.38336	0.295547	0.0845697	0.91543	83.071	0.152394	0.0135
rs110300263	16	77286529	4.62e-05	4.3351	0.2853	0.0845697	0.91543	75.08	0.135795	0.0126
rs111018457	16	77469205	3.75e-05	4.42615	0.299679	0.086	0.914	93.09	0.134372	0.0141
rs111018457	16	77469205	4.46e-05	4.35065	0.290703	0.086	0.914	94.095	0.110324	0.0133
rs109501184	17	22820344	2.86e-05	4.54318	0.184738	0.458669	0.541331	107.066	0.0105344	0.0169
rs42436295	17	33827641	2.02e-05	4.69396	-0.13299	0.0366337	0.963366	84.942	0.0779761	0.0012
rs42436295	17	33827641	4.66e-05	4.33127	-0.124633	0.0366337	0.963366	82.945	0.132937	0.0011
rs41637567	17	35382966	2.87e-05	4.54178	-0.0891943	0.0806133	0.919387	84.942	0.0779761	0.0012
rs41577510	17	66671839	2.03e-05	4.69343	0.158021	0.36753	0.63247	57.07	<0.0001	0.0116
rs108945285	18	12157446	3.4e-05	4.46886	-0.132672	0.308111	0.691889	111.119	<0.0001	0.0075
rs108969872	18	13197861	1.38e-05	4.85938	0.216688	0.190927	0.809073	121.122	0.129658	0.0145
rs41606534	18	13346768	6.58e-06	5.18162	0.313312	0.108891	0.891109	133.123	0.0697207	0.0191
rs41606534	18	13346768	7.56e-06	5.12152	0.299303	0.108891	0.891109	135.134	0.183906	0.0174
rs41606534	18	13346768	3.4e-05	4.46861	0.274382	0.108891	0.891109	71.086	<0.0001	0.0146
rs41606534	18	13346768	4.62e-05	4.3358	0.277443	0.108891	0.891109	79.075	0.0709608	0.0149
rs41606534	18	13346768	4.82e-05	4.31718	0.256428	0.108891	0.891109	121.122	0.129658	0.0128
rs41867785	18	16119985	1.1e-07	6.95898	0.525019	0.0456802	0.95432	135.134	0.183906	0.024
rs41867785	18	16119985	2.4e-07	6.61926	0.506145	0.0456802	0.95432	95.096	0.141585	0.0223
rs41867785	18	16119985	3.59e-07	6.44485	0.500908	0.0456802	0.95432	111.104	0.11671	0.0219
rs41867785	18	16119985	5.16e-07	6.28739	0.470705	0.0456802	0.95432	121.122	0.129658	0.0193
rs41867785	18	16119985	1.44e-06	5.84186	0.488627	0.0456802	0.95432	139.134	0.0857116	0.0208
rs41867785	18	16119985	1.97e-06	5.70647	0.460152	0.0456802	0.95432	75.08	0.135795	0.0185
rs41867785	18	16119985	2.02e-06	5.69538	0.464254	0.0456802	0.95432	66.063	0.17924	0.0188
rs41867785	18	16119985	2.51e-06	5.60028	0.468353	0.0456802	0.95432	83.071	0.152394	0.0191
rs41867785	18	16119985	2.85e-06	5.54448	0.475569	0.0456802	0.95432	79.075	0.0709608	0.0197
rs41867785	18	16119985	3.43e-06	5.46474	0.458252	0.0456802	0.95432	119.072	0.111428	0.0183
rs41867785	18	16119985	3.51e-06	5.45465	0.442012	0.0456802	0.95432	48.053	0.174282	0.017
rs41867785	18	16119985	4.93e-06	5.30679	0.357066	0.0456802	0.95432	70.064	0.0149328	0.0111
rs41867785	18	16119985	5.58e-06	5.25354	0.465877	0.0456802	0.95432	133.123	0.0697207	0.0189
rs41867785	18	16119985	6.72e-06	5.17274	0.480994	0.0456802	0.95432	137.101	0.116353	0.0202
rs41867785	18	16119985	1.12e-05	4.95033	0.475825	0.0456802	0.95432	139.076	0.0640607	0.0197
rs41867785	18	16119985	1.2e-05	4.91923	0.429765	0.0456802	0.95432	71.086	<0.0001	0.0161
rs41867785	18	16119985	1.33e-05	4.87724	0.419982	0.0456802	0.95432	94.095	0.110324	0.0154
rs41867785	18	16119985	1.5e-05	4.82295	0.451518	0.0456802	0.95432	136.022	0.0233746	0.0178
rs41867785	18	16119985	1.61e-05	4.79276	0.37543	0.0456802	0.95432	85.101	<0.0001	0.0123
rs41867785	18	16119985	1.71e-05	4.76618	0.473606	0.0456802	0.95432	123.076	0.0895783	0.0196
rs41867785	18	16119985	2.43e-05	4.61391	0.447046	0.0456802	0.95432	119.089	0.133945	0.0174
rs41867785	18	16119985	3.06e-05	4.51377	0.41037	0.0456802	0.95432	93.09	0.134372	0.0147
rs41867785	18	16119985	3.99e-05	4.39896	0.402283	0.0456802	0.95432	93.432	0.067666	0.0141
rs41867785	18	16119985	4e-05	4.39809	0.426672	0.0456802	0.95432	84.075	0.0923213	0.0159
rs41574692	18	31226355	3.12e-05	4.50638	0.522313	0.00939664	0.990603	92.061	0.0518894	0.0051
rs110323820	18	52739093	1.75e-06	5.7581	0.196278	0.176441	0.823559	111.119	<0.0001	0.0112
rs110681423	19	48933619	2.59e-05	4.58668	-0.700749	0.0168651	0.983135	117.047	0.0434143	0.0163
rs110985836	19	57213764	4.41e-05	4.35561	0.539132	0.0296781	0.970322	113.057	<0.0001	0.0167
rs110423522	19	60315379	2.06e-05	4.68694	-0.202608	0.352794	0.647206	117.047	0.0434143	0.0187
rs41572967	19	61630610	5.78e-06	5.23834	0.189586	0.230959	0.769041	57.07	<0.0001	0.0128
rs41572967	19	61630610	1.06e-05	4.97291	0.199178	0.230959	0.769041	57.033	<0.0001	0.0141
rs110257709	19	61784840	3.63e-05	4.43992	-0.194249	0.357639	0.642361	117.047	0.0434143	0.0173
rs42429829	19	62478817	7.07e-06	5.15047	0.162312	0.499009	0.500991	57.07	<0.0001	0.0132
rs42429829	19	62478817	2.75e-05	4.56027	0.163884	0.499009	0.500991	57.033	<0.0001	0.0134
rs109779383	19	63140551	2.09e-05	4.67965	-0.219514	0.253215	0.746785	117.047	0.0434143	0.0182
rs43096354	20	6935534	5.41e-06	5.26686	-0.224053	0.314257	0.685743	56.045	<0.0001	0.0216
rs43096354	20	6935534	2.42e-05	4.61583	-0.137449	0.314257	0.685743	119.107	<0.0001	0.0081
rs42353243	20	6966760	1.44e-05	4.84125	-0.191919	0.319486	0.680514	40.027	<0.0001	0.016
rs110781147	20	13653662	3.66e-05	4.43711	-0.143951	0.437811	0.562189	53.039	<0.0001	0.0102
rs41631276	20	46296840	3.76e-07	6.42534	5.11698	0.01	0.991063	ProtCHEESE	0.00653813	0.519
rs110768892	21	11144985	2.51e-05	4.59946	1.22353	0.00595238	0.994048	123.076	0.0895783	0.0177
rs110582978	21	20028323	8.96e-06	5.04791	0.857904	0.0098912	0.990109	57.033	<0.0001	0.0144
rs109296794	21	29251234	2.66e-05	4.57435	0.238095	0.209821	0.790179	74.051	0.0179038	0.0188
rs109236451	21	29304230	2.9e-05	4.53747	0.259836	0.161227	0.838773	74.051	0.0179038	0.0183
rs41662776	21	30485584	9.19e-06	5.03675	-0.202032	0.444886	0.555114	125.132	0.0197083	0.0202
rs41662776	21	30485584	3.1e-05	4.50846	-0.203702	0.444886	0.555114	123.117	0.0628885	0.0205
rs41662776	21	30485584	4.07e-05	4.39034	-0.202642	0.444886	0.555114	171.173	0.114696	0.0203
rs41662776	21	30485584	4.21e-05	4.37612	-0.196151	0.444886	0.555114	143.143	0.0427757	0.019
rs42645046	21	36843951	4.13e-05	4.3845	-0.286047	0.110615	0.889385	109.099	0.00836363	0.0161
rs42806800	21	40723942	2.01e-05	4.69737	-0.145419	0.41543	0.58457	131.107	<0.0001	0.0103
rs41980790	21	41854714	2.73e-05	4.56399	-0.166188	0.383433	0.616567	105.071	<0.0001	0.0131
rs41594407	21	42668952	1.38e-05	4.85864	-0.14556	0.440535	0.559465	131.107	<0.0001	0.0104
rs41984926	21	43117013	8.27e-06	5.08233	-0.178115	0.214569	0.785431	131.107	<0.0001	0.0107
rs42399723	21	43579015	4.29e-05	4.36763	-0.139936	0.358061	0.641939	131.107	<0.0001	0.009
rs41577400	21	43649910	2.53e-05	4.59606	-0.141512	0.400495	0.599505	131.107	<0.0001	0.0096
rs109353542	21	45333059	2.75e-05	4.56113	-0.179498	0.37636	0.62364	147.113	<0.0001	0.0151
rs110682144	21	61994597	3.27e-05	4.48479	0.223691	0.155378	0.844622	44.058	<0.0001	0.0131
rs41586672	22	3126680	4.43e-05	4.35344	-0.182644	0.259149	0.740851	44.022	<0.0001	0.0128
rs29010379	22	20434643	4.78e-05	4.32094	0.118826	0.136004	0.863996	95.081	<0.0001	0.0033
rs41608934	22	25141851	3.25e-05	4.48859	-0.131619	0.0336301	0.96637	84.942	0.0779761	0.0011
rs41584627	22	50926015	3.67e-05	4.43592	0.188763	0.456845	0.543155	127.073	0.0769037	0.0177
rs41585960	22	56108702	3.16e-05	4.50085	0.154913	0.479663	0.520337	105.071	<0.0001	0.012
rs109470329	22	56916823	2.66e-05	4.5759	0.225671	0.163861	0.836139	75.08	0.135795	0.014
rs41633690	23	42357362	3.39e-05	4.4703	0.186486	0.144632	0.855368	FatMILK	0.0831179	0.0086
rs42736097	23	50139761	4.27e-05	4.36932	0.087321	0.0768849	0.923115	82.945	0.132937	0.0011
rs110588960	23	51546522	3.62e-05	4.44133	0.447489	0.035035	0.964965	96.961	0.000772689	0.0135
rs109579577	23	51795496	9.47e-06	5.0236	1.27806	0.12	0.882	FatCHEESE	0.00586974	0.3458
rs110157998	23	51859644	2.56e-05	4.5925	0.238399	0.125743	0.874257	100.954	<0.0001	0.0125
rs110157998	23	51859644	3.07e-05	4.51299	0.0708256	0.125743	0.874257	84.942	0.0779761	0.0011
rs110415388	24	57725812	3.44e-05	4.46383	0.380197	0.0484669	0.951533	66.063	0.17924	0.0133
rs110298146	25	6968865	1.13e-05	4.94742	0.183718	0.0197824	0.980218	84.942	0.0779761	0.0013
rs110206231	25	16335767	2.52e-06	5.59806	-0.199548	0.431751	0.568249	39.023	<0.0001	0.0195
rs110206231	25	16335767	2.67e-06	5.57351	-0.200029	0.431751	0.568249	40.027	<0.0001	0.0196
rs109274795	25	19082329	4.88e-05	4.31129	-0.230459	0.257426	0.742574	149.045	0.160875	0.0203
rs109322753	25	24785051	2.48e-05	4.60618	-1.16079	0.00793651	0.992063	169.044	0.145906	0.0212
rs109322753	25	24785051	3.29e-05	4.4824	-1.06044	0.00793651	0.992063	105.039	0.0688198	0.0177
rs29012599	25	29065778	2.05e-05	4.68838	1.29505	0.00642928	0.993571	95.017	0.221587	0.0214
rs110625287	26	20597976	4.58e-05	4.33929	0.197505	0.364718	0.635282	78.001	0.0506499	0.0181
rs42096562	26	26585557	4.66e-05	4.33128	0.77396	0.0118812	0.988119	139.134	0.0857116	0.0141
rs42704169	26	29529492	2.1e-05	4.67798	0.570584	0.0316518	0.968348	113.057	<0.0001	0.02
rs110858406	26	32030774	2.35e-05	4.62816	-0.193338	0.278437	0.721563	63.044	0.0849021	0.015
rs109663833	27	42118037	5e-06	5.30138	0.459579	0.02666	0.97334	FatMILK	0.0831179	0.011
rs109853706	28	22792613	4.7e-05	4.3279	-0.0831988	0.257921	0.742079	95.049	<0.0001	0.0026
rs109412394	28	28884068	1.46e-05	4.83609	-0.242265	0.193373	0.806627	99.081	<0.0001	0.0183
rs109412394	28	28884068	1.72e-05	4.76356	-0.244499	0.193373	0.806627	127.112	0.0433374	0.0186
rs109412394	28	28884068	3.51e-05	4.45412	-0.209541	0.193373	0.806627	44.022	<0.0001	0.0137
rs110929815	28	39528421	3.91e-05	4.40778	-0.182421	0.30099	0.69901	83.071	0.152394	0.014
rs41600236	28	42436188	4.08e-05	4.38916	1.3816	0.00692384	0.993076	105.039	0.0688198	0.0262
rs110820252	28	46146720	4.7e-06	5.3276	-0.21411	0.324	0.676	42.01	<0.0001	0.0201
rs110820252	28	46146720	3.89e-05	4.41017	-0.106376	0.324	0.676	75.044	0.00679637	0.005
rs41257175	29	26009040	4.16e-05	4.38073	0.198541	0.253221	0.746779	60.021	<0.0001	0.0149
rs42173924	29	26243702	4.13e-05	4.38419	0.191276	0.312562	0.687438	60.021	<0.0001	0.0157
rs111007459	29	37440150	4.01e-06	5.3968	0.249457	0.14639	0.85361	57.033	<0.0001	0.0156
rs42192239	29	47269419	1.31e-06	5.88261	0.468716	0.0229541	0.977046	60.045	<0.0001	0.0099
