# Supplementary material for: Integrated PTR-ToF-MS, GWAS and biological pathway analyses reveal the contribution of cow’s genome to cheese volatilome
Source: Sci Rep. 2018 Nov 19;8:17002. doi: 10.1038/s41598-018-35323-5 (PMC6242841; doi:10.1038/s41598-018-35323-5)
Supplement: Supplementary file 2 — Supplementary Dataset 2 [file 41598_2018_35323_MOESM2_ESM.xlsx]

## Sheet: cluster3
Supplementary Table S2. Densely connected cluster identified with ClusterOne.
Sub-network	Cluster	Size	P-value	Members
1	1	13	0.037418	101.097 97.101 115.112 123.117 125.132 129.127 133.123 141.129 143.143 157.159 161.154 171.173 189.184
1	2	7	0.00651563	77.06 59.049 86.072 58.041 87.08 101.097 105.091
2	3	16	0.0476659	66.063 48.053 75.08 83.071 84.075 93.09 93.432 94.095 95.096 111.104 119.072 119.089 121.122 135.134 137.101 139.134
3	4	7	0.001111	135.102 99.081 117.091 121.096 149.123 177.15 191.163
3	5	7	0.00933051	135.102 117.091 145.123 173.153 177.15 191.163 201.184
4	6	4	0.0132594	44.022 43.018 61.028 79.04
4	7	3	0.0382613	72.053 71.049 89.06
5	8	5	0.0155706	44.058 41.039 57.07 61.062 79.075
5	9	5	0.0155706	43.094 43.054 44.058 41.039 57.07
6	10	4	0.0105353	109.07 91.059 113.029 95.034
7	11	4	0.0105353	96.961 80.991 98.959 100.954
8	12	3	0.0318013	169.044 149.045 163.096
