# Supplementary material for: Integrated PTR-ToF-MS, GWAS and biological pathway analyses reveal the contribution of cow’s genome to cheese volatilome
Source: Sci Rep. 2018 Nov 19;8:17002. doi: 10.1038/s41598-018-35323-5 (PMC6242841; doi:10.1038/s41598-018-35323-5)
Supplement: Supplementary file 3 — Supplementary Dataset 3 [file 41598_2018_35323_MOESM3_ESM.xlsx]

## Sheet: 95.049
Supplementary Table S3. Significantly enriched KEGG pathways.
category	description	FDR	numDEInCat	numInCat
kegg_bta00230	purine metabolism	0.000174514	18	104
Name	Chromosome	Location	Gene	SYMBOL	keggcategory
rs29017201	10	20763153	ENSBTAG00000002715	GMPR2	00230
rs110698867	3	107006890	ENSBTAG00000002983	NT5C1A	00230
rs41579957	18	18749105	ENSBTAG00000006208	ADCY7	00230
rs109601607	3	16772763	ENSBTAG00000006234	NPR1	00230
rs109601607	23	2702505	ENSBTAG00000007937	PRIM2	00230
rs110157471	3	79698786	ENSBTAG00000008636	PDE4B	00230
rs29024483	13	38830375	ENSBTAG00000008825	POLR3F	00230
rs41255361	2	4565625	ENSBTAG00000010225	POLR2D	00230
rs41588844	8	48661319	ENSBTAG00000011545	GDA	00230
rs41592766	2	14283570	ENSBTAG00000012100	PDE1A	00230
rs110707460	6	88069548	ENSBTAG00000012397	DCK	00230
rs43710980	3	33948546	ENSBTAG00000013018	AMPD2	00230
rs109623085	11	46143526	ENSBTAG00000014166	POLR1B	00230
rs42267687	2	19155572	ENSBTAG00000016396	PDE11A	00230
rs42508694	3	67386149	ENSBTAG00000017411	AK5	00230
rs42702926	3	82279986	ENSBTAG00000019011	PGM1	00230
rs109535691	6	74084829	ENSBTAG00000019366	POLR2B	00230
rs43338206	3	59889122	ENSBTAG00000024255	UOX	00230

## Sheet: 115.112
category	description	FDR	numDEInCat	numInCat
kegg_bta04530	Tight junction	0.000138159	14	82
Name	Chromosome	Location	Gene	SYMBOL	keggcategory
rs109189916	20	10191244	ENSBTAG00000000561	OCLN	04530
rs109282926	19	63560230	ENSBTAG00000001061	PRKCA	04530
rs41645993	24	36003718	ENSBTAG00000001523	YES1	04530
rs43275844	1	141000000	ENSBTAG00000002029	IGSF5	04530
rs42053383	4	41150639	ENSBTAG00000002714	GNAI1	04530
rs41630307	1	77485396	ENSBTAG00000006494	CLDN16	04530
rs109265381	5	85216331	ENSBTAG00000009778	KRAS	04530
rs110275975	4	98016975	ENSBTAG00000014112	EXOC4	04530
rs110277515	10	81113308	ENSBTAG00000018255	ACTN1	04530
rs110969341	24	39414051	ENSBTAG00000019251	EPB41L3	04530
rs42183769	11	28082671	ENSBTAG00000020614	PRKCE	04530
rs41598425	25	21808238	ENSBTAG00000020921	PRKCB	04530
rs29013453	8	31265066	ENSBTAG00000043961	MPDZ	04530
rs110574217	28	23149412	ENSBTAG00000045699	CTNNA3	04530

## Sheet: 129.127
category	description	FDR	numDEInCat	numInCat
kegg_bta04720	Long-term potentiation	0.000230706	10	38
Name	Chromosome	Location	Gene	SYMBOL	keggcategory
rs110613376	5	96676301	ENSBTAG00000000219	GRIN2B	04720
rs109282926	19	63560230	ENSBTAG00000001061	PRKCA	04720
rs41652653	5	83585669	ENSBTAG00000002313	ITPR2	04720
rs109799093	17	42892776	ENSBTAG00000004775	GRIA2	04720
rs43521334	7	67118346	ENSBTAG00000005800	GRIA1	04720
rs110283026	13	1559165	ENSBTAG00000008338	PLCB1	04720
rs42446888	6	13012206	ENSBTAG00000014463	CAMK2D	04720
rs41653612	5	9437669	ENSBTAG00000014609	PPP1R12A	04720
rs41598425	25	21808238	ENSBTAG00000020921	PRKCB	04720
rs110985836	19	57213764	ENSBTAG00000040042	GRIN2C	04720

## Sheet: 131.107
category	description	FDR	numDEInCat	numInCat
kegg_bta04530	Tight junction	0.000189359	15	82
kegg_bta0910	Nitrogen metabolism	0.000307595	6	16
Name	Chromosome	Location	Gene	SYMBOL	keggcategory
rs43715423	13	66009719	ENSBTAG00000001640	EPB41L1	04530
rs109841507	12	76787101	ENSBTAG00000003568	CLDN10	04530
rs41910249	19	30022677	ENSBTAG00000009702	MYH8	04530
rs43547009	8	45696078	ENSBTAG00000011770	TJP2	04530
rs109583935	4	97832127	ENSBTAG00000014112	EXOC4	04530
rs109869165	13	19167543	ENSBTAG00000014991	PARD3	04530
rs109263443	21	28935137	ENSBTAG00000015398	TJP1	04530
rs109572198	16	34346915	ENSBTAG00000017788	AKT3	04530
rs43644054	10	81069177	ENSBTAG00000018255	ACTN1	04530
rs110148234	17	56963536	ENSBTAG00000018369	MYL2	04530
rs41597804	24	39389519	ENSBTAG00000019251	EPB41L3	04530
rs109080684	11	28207767	ENSBTAG00000020614	PRKCE	04530
rs29018823	22	50705290	ENSBTAG00000020645	GNAI2	04530
rs42908720	3	84195302	ENSBTAG00000021975	PATJ	04530
rs109853706	28	22792613	ENSBTAG00000045699	CTNNA3	04530
rs41589622	4	15029333	ENSBTAG00000003222	ASNS	0910
rs41663995	2	79846105	ENSBTAG00000007863	GLS	0910
rs29002689	5	60604166	ENSBTAG00000016276	HAL	0910
rs29014395	2	98822877	ENSBTAG00000016662	CPS1	0910
rs109480499	14	27730648	ENSBTAG00000017529	CA8	0910
rs41870331	18	34666281	ENSBTAG00000020889	CA7	0910

## Sheet: 143.143
category	description	FDR	numDEInCat	numInCat
kegg_bta04720	Long-term potentiation	0.000236777	10	38
Name	Chromosome	Location	Gene	SYMBOL	keggcategory
rs110613376	5	96676301	ENSBTAG00000000219	GRIN2B	04720
rs109282926	19	63560230	ENSBTAG00000001061	PRKCA	04720
rs41652653	5	83585669	ENSBTAG00000002313	ITPR2	04720
rs109799093	17	42892776	ENSBTAG00000004775	GRIA2	04720
rs41667267	7	66981407	ENSBTAG00000005800	GRIA1	04720
rs110283026	13	1559165	ENSBTAG00000008338	PLCB1	04720
rs42446888	6	13012206	ENSBTAG00000014463	CAMK2D	04720
rs41653612	5	9437669	ENSBTAG00000014609	PPP1R12A	04720
rs41598425	25	21808238	ENSBTAG00000020921	PRKCB	04720
rs110985836	19	57213764	ENSBTAG00000040042	GRIN2C	04720
